# Supplementary material for: The First Molecular Detection of Theileria luwenshuni from Haemaphysalis mageshimaensis on Orchid Island, Taiwan, with No Evidence of SFTSV
Source: Pathogens. 2025 Mar 3;14(3):241. doi: 10.3390/pathogens14030241 (PMC11945472; doi:10.3390/pathogens14030241)
Supplement: Supplementary file 1 [file pathogens-14-00241-s001.zip]

Archive with 4 entries (4 files):
- Figure S1.pdf
- Table S1.pdf
- Table S2 The pooling information .xlsx
- Table S3.pdf
