# Supplementary material for: The First Molecular Detection of Theileria luwenshuni from Haemaphysalis mageshimaensis on Orchid Island, Taiwan, with No Evidence of SFTSV
Source: Pathogens. 2025 Mar 3;14(3):241. doi: 10.3390/pathogens14030241 (PMC11945472; doi:10.3390/pathogens14030241)
Supplement: Supplementary file 1 [file pathogens-14-00241-s001.zip › Table S2 The pooling information .xlsx]

## Sheet: 工作表1
Sampling time	Collected ticks (stage)	Sample size for PCR test (count of individuals or pools)	SFTSV Nested RT-PCR	18S rRNA gene nested PCR
June/2022	nymph	1	Negative	Negative
	nymph	1	Negative	Negative
	nymph	1	Negative	Negative
	larva	10	Negative	Negative
	larva	10	Negative	Negative
	larva	10	Negative	Negative
	larva	10	Negative	Negative
	larva	10	Negative	Negative
	larva	10	Negative	Negative
	larva	10	Negative	Negative
	larva	10	Negative	Negative
	larva	10	Negative	Negative
	larva	10	Negative	Negative
	larva	10	Negative	Negative
	larva	10	Negative	Negative
	larva	10	Negative	Negative
	larva	10	Negative	Negative
	larva	10	Negative	Negative
	larva	10	Negative	Negative
	larva	10	Negative	Negative
	larva	5	Negative	Negative
	larva	2	Negative	Negative
	nymph	1	Negative	Negative
	larva	10	Negative	Negative
	larva	9	Negative	Negative
	nymph	1	Negative	Negative
	larva	10	Negative	Negative
	larva	10	Negative	Negative
	larva	10	Negative	Negative
	larva	10	Negative	Negative
	larva	10	Negative	Negative
	larva	10	Negative	Negative
	larva	10	Negative	Negative
	larva	3	Negative	Negative
	nymph	1	Negative	Negative
April/2023	adult	1	Negative	Negative
	nymph	1	Negative	Negative
	nymph	1	Negative	Negative
	nymph	1	Negative	Negative
	nymph	1	Negative	Negative
	nymph	1	Negative	Negative
	nymph	1	Negative	Negative
	nymph	1	Negative	Negative
	nymph	1	Negative	Negative
	larva	10	Negative	Negative
	larva	10	Negative	Negative
	larva	9	Negative	Negative
	nymph	1	Negative	Negative
	nymph	1	Negative	Negative
	nymph	1	Negative	Negative
	nymph	1	Negative	Negative
	nymph	1	Negative	Positive
	nymph	1	Negative	Negative
	nymph	1	Negative	Negative
	nymph	1	Negative	Negative
	nymph	1	Negative	Negative
	larva	10	Negative	Negative
	larva	10	Negative	Negative
	larva	10	Negative	Negative
	larva	10	Negative	Negative
	larva	10	Negative	Negative
	larva	10	Negative	Negative
	larva	10	Negative	Negative
	larva	9	Negative	Negative
